# Supplementary material for: Membrane Tension Acts Through PLD2 and mTORC2 to Limit Actin Network Assembly During Neutrophil Migration
Source: PLoS Biol. 2016 Jun 9;14(6):e1002474. doi: 10.1371/journal.pbio.1002474 (PMC4900667; doi:10.1371/journal.pbio.1002474)
Supplement: S1 Data — (XLSX) [file pbio.1002474.s001.xlsx]

## Sheet: 1
Figure 1D	Average tether force values for individual cells									Figure 1E	Normalized mTORC2 activation
Cell number	Before 140 mOsm shock	After 140 mOsm shock	Ratio	Before 70 mOsm shock	After 70 mOsm shock	Ratio	Before stretch	After 40% stretch		Cell/Replicate number	After 5 min 140 mOsm	After 5 min 70 mOsm	After 15 min 40% stretch
1	54.65	61.565	1.12653	29.972	65.26	2.17737	51.2235	91.345		1	1.12348	2.11111	1.67261
2	29.972	27.1915	0.90723	39.295	54.87	1.39636	25.84	52.3915		2	1.39138	2.73737	1.91593
3	28.836	41.855	1.45148	43.87	32.055	0.730682	42.64	49.745		3	0.683486	2.528	1.9055
4	39.295	46.235	1.17661	53.492	63.75	1.19177	35.385	68.624		4	1.09055	1.36746	1.56064
5	42.4067	39.845	0.939593	26.31	40.99	1.55796	18.281	48.4637		5	0.957983	1.18429	2.17204
6	36.125	39.486	1.09304	35.401	73.0747	2.0642	37.6713	46.6355		6		1.41379	3.185
7				32.762	68.995	2.10595	45.87			7		1.03442	1.78908
8				58.59	82.61	1.40997	67.79			8			1.92099
9				31.264	58.11	1.85869	37.6985			9			2.27826
10				32.83	54.1647	1.64986	35.5055			10			1.56104
11				32.3375	36.32	1.12315	37.1523			11			2.11401
12				32.3545	34.21	1.05735				12			2.45772
13				46.3692	42.6067	0.918856				13			1.93675
										14			1.94556
Average	38.5474	42.6962		38.0652	54.3859		39.5506	59.5341		15			2.66104
Mann-Whitney test			0.37886			0.00298		0.01046		16			1.18867
										17			1.47383
										18			1.48461
										19			2.00231
										20			1.90252
										21			1.72384
										22			1.97854
										23			0.837954
										24			1.48958
										25			1.38076
										26			0.608749
										27			1.05696
										28			1.28677
										29			1.21985
										30			1.62946
										31			2.65291
										32			3.45763
										33			8.42486
										Average	1.04938	1.76806	2.02654
										Stdev	0.25806	0.6831	1.29789
										SEM	0.115408	0.258188	0.225934
										Mann-Whitney test	0.67448	0.00214	<.0001

## Sheet: 2
Figure 2B	mTORC2 activation upon hypo-osmotic shock						Figure 2C	Transwell assays									Stdev	SEM				Figure 2D	Leading edge size				Figure 2E	Phalloidin stainings						Figure 2F	Average tether force values for individual cells
	Nonsense shRNA		Rictor shRNA		Ratio		Nonsense shRNA towards 10 nM fmlp															Cell count	Nonsense shRNA	Rictor shRNA	Ratio to average of Ns shRNA in corresponding day			Nonsense shRNA						Cell count	Nonsense shRNA	Rictor shRNA
Timepoint/Replicate	UN	5 min	UN	5 min	Normalized 5 min		Replicates / Timepoint	1	2	3	4	5	6	7		Average	Stdev	SEM	Shapiro test	Students t-test to Nonsense towards 10 nM fmlp		1	0.9998	0.4331	0.433187		Timepoint / Replicate	UN	1	3	10			1	38.95	33.2037
1	1	2.11111	1.02257	1.18424	0.560954		0	0	0	0	0	0	0	0		0	0	0				2	1.0422	2.5575	2.55801		1	1	1.72479	1.41649	0.933443			2	27.0437	31.74
2	1	2.528	1.03169	1.32805	0.525337		10	0.267835	2.29351	0.0832421	-3.26122	-6.49221	-4.07173	3.60909		-1.08164	3.64093	1.37614				3	2.3189	1.2379	1.23815		2	1	1.71153	1.81146	1.19238			3	24.85	28.785
3	1	1.36746	0.690176	0.854598	0.624951		20	8.02424	16.1519	11.3148	14.7166	10.2821	4.92343	7.20191		10.3736	4.05026	1.53086				4	0.9524	2.8092	2.69545		3	1	1.546	1.45148	1.00008			4	35.5967	36.12
4	1	1.18429	1.04236	1.03547	0.874338		30	22.1789	34.952	37.0071	40.8768	31.4893	14.7562	21.0369		28.8996	9.65703	3.65001				5	0.9818	7.6474	4.67545		4	1	1.50894	1.12366	0.378397			5	44.955	42.3
5	1	1.41379	1.03239	0.807355	0.571056		40	38.0749	39.7906	55.3113	72.2855	55.6874	24.589	33.2482		45.5696	16.292	6.15781				6	2.9156	25.608	15.6562		5	1	2.15442	2.02796	0.683125			6	34.264	27.3873
							50	59.304	47.8566	78.4047	87.1582	81.3609	36.6823	44.0561		62.1175	20.1952	7.63306				7	4.5566	2.1584	1.3196									7	32.83	29.3477
Average	1	1.72093	0.963836	1.04194	0.646395		60	75.6624	55.5835	100.194	100.985	87.749	39.4882	50.2203		72.8403	24.8073	9.37626				8	5.4177	1.2234	0.74796		Average	1	1.49825	1.76062	2.70086			8	35.629	32.942
Stdev	0	0.572464	0.153141	0.219247			70	89.0255	63.0937	112.304	114.557	95.1174	46.1322	56.519		82.3927	27.3614	10.3416				9	2.2044	8.538	5.21994		Stdev	0	0.340251	0.741893	4.48036			9	24.07	71.846
SEM	0	0.256014	0.0684868	0.0980505			80	107.697	68.0873	123.038	116.259	99.901	47.4176	59.0881		88.7841	30.0858	11.3714				10	3.313	6.198	2.19943		SEM	0	0.170125	0.370946	2.24018			10	31.17	59.4777
Mann-Whitney test					0.01208		90	122.177	72.0409	132.022	119.512	92.5343	53.2083	62.423		93.4167	31.7109	11.9856				11	3.6834	5.3514	1.89901									11	32.3375	68.53
							100	137.057	77.0903	142.501	102.934	86.7705	46.5518	62.4519		93.6223	36.2166	13.6886	Normally distributed			12		2.1301	0.755891		Timepoint / Replicate	Rictor shRNA						12	28.883	43.895
																											1	UN	1	3	10	Normalized to 10 min Ns shRNA		13	32.3545	38.22
							Rictor shRNA towards 10 nM fmlp															Average	2.58053	5.49103	3.28319		2	1.04462		1.45122	1.44944	1.55279		14	45.0127	32.7998
							Replicates / Timepoint	1	2	3	4	5	6	7								Stdev	1.55246	6.87043			3	1.13331	1.85872	1.88834	1.92705	1.61613		15	48.7345	31.0802
							0	0	0	0	0	0	0	0		0	0	0				SEM	0.468084	1.98332			4	1.04726	1.62343	1.56456	1.21019	1.2101		16	46.3692	52.3067
							10	1.40994	-0.610595	-2.05578	-5.09004	-1.75237	-3.77171	-5.05411		-2.41781	2.39498	0.905216		0.435474		Mann-whitney test			0.04036		5	0.861546	1.54204	1.34709	0.638472	1.68731		17	53.11	32.525
							20	4.92058	-1.22858	-2.96087	4.59902	12.815	1.41747	2.09283		3.09364	5.15201	1.94728		0.0130498								1.1199	2.83894	2.77838	2.2301	3.26455		18	44.2105	39.9535
							30	15.2097	2.22748	-0.363856	16.3861	32.2352	7.72617	5.03583		11.2081	11.1785	4.22506		0.0082842														19	35.085	106.402
							40	11.2858	6.26457	1.16661	21.4723	28.6068	7.26771	1.61055		11.0963	10.3352	3.90633		0.000773886							Average	1.04133	1.96578	1.80592	1.49105	1.86618		20	40.303	77.907
							50	12.0317	8.43178	-0.584443	16.4639	31.6039	7.45205	1.74244		11.0202	10.7589	4.06648		0.000212333							Stdev	0.050461	0.443739	0.707327	4.24602			21	35.401	41.676
							60	9.50402	13.8407	-0.749883	7.47883	21.0629	3.79475	-3.13766		7.3991	8.39694	3.17375		0.000242661							SEM	0.0291337	0.256193	0.353664	2.12301			22	37.541	35.037
							70	12.2307	23.3322	1.07565	8.44429	22.3434	5.00008	-3.27433		9.87885	10.151	3.8367		0.000215665							Mann-Whitney test					0.01208		23	44.9945	41.1693
							80	10.1152	31.6424	2.89947	7.89715	17.562	1.9085	-1.40317		10.0888	11.3716	4.29805		0.000230862														24	32.762	48.8915
							90	31.2938	15.0983	3.75567	2.8543	18.6244	4.11416	-4.70054		10.1486	12.2096	4.6148		0.000220905														25	65.07	66.6145
							100	36.8142	14.6395	5.97519	9.88547	17.7737	0.723037	-3.45469		11.7652	13.3069	5.02955	Normally distributed	0.00060557														26	48.16	64.585
																																		27	58.59	50.26
																																		28	31.264	47.8725
																																		29	26.85	39.8
																																		30	37.012	24.998
																																		31	37.15	54.376
																																		32	36.38	28.25
																																		33		63.79
																																		34		90.79
																																		35		47.385
																																		36		47.795
																																		37		33.997
																																		38		46.4525
																																		39		43.7867
																																		40		40.8533
																																		41		41.62
																																		Average	38.3416	46.7504
																																		Shapiro test	Not normally distributed (p<0.1)	Not normally distributed (p<0.01)
																																		Mann-Whitney test		0.044

## Sheet: 3
Figure 3B	mTORC2 activation upon hypo-osmotic shock						Figure 3C	Transwell assays									Average	Stdev	SEM				Figure 3D	Leading edge size				Figure 3E	Phalloidin stainings						Figure 3F	Average tether force values for individual cells
	Nonsense shRNA		PLD2 shRNA				Nonsense shRNA towards 10 nM fmlp																Cell count	Nonsense shRNA	PLD2 shRNA	Ratio to average of Ns shRNA in corresponding day			Nonsense shRNA						Cell count	Ns shRNA	PLD2 shRNA
Timepoint/Replicate	UN	5 min	UN	5 min	Normalized 5 min		Replicates / Timepoint	1	2	3	4	5	6	7	8		Average	Stdev	SEM	Shapiro test	Students t-test to Nonsense towards 10 nM fmlp		1	0.9998	3.5213	3.522		Timepoint / Replicate	UN	1	3	10			1	38.95	52.874
1	1	2.73737	1.07363	1.27866	0.467111		0	0	0	0	0	0	0	0	0		0	0	0				2	1.0422	0.5763	0.576415		1	1	1.72479	1.41649	0.933443			2	27.0437	54.0995
2	1	1.36746	0.736861	0.879434	0.643113		10	0.267835	2.29351	-3.26122	-6.49221	-5.28206	-4.07173	3.60909	-3.9092		-2.10575	3.69226	1.30541				3	2.3189	3.5497	3.55041		2	1	1.71153	1.81146	1.19238			3	24.85	49.7887
3	1	1.18429	0.950739	0.928079	0.78366		20	8.02424	16.1519	14.7166	10.2821	7.18206	4.92343	7.20191	2.47226		8.86931	4.66072	1.64781				4	0.9524	0.857	0.857171		3	1	1.546	1.45148	1.00008			4	35.5967	67.38
4	1	1.41379	0.687631	0.661931	0.468195		30	22.1789	34.952	40.8768	31.4893	43.8594	14.7562	21.0369	13.0302		27.7725	11.7065	4.13886				5	0.9818	2.79	2.79056		4	1	1.50894	1.12366	0.378397			5	44.955	25.0455
							40	38.0749	39.7906	72.2855	55.6874	61.1021	24.589	33.2482	24.0358		43.6017	17.6136	6.22733				6	2.9156	3.4821	3.34111		5	1	2.15442	2.02796	0.683125			6	34.264	35.883
Average	1	1.67573	0.862214	0.937025	0.59052		50	59.304	47.8566	87.1582	81.3609	79.6304	36.6823	44.0561	23.7568		57.4757	23.2615	8.22417				7	4.5566	4.0798	3.9146									7	32.83	34.67
Stdev	0	0.714666	0.181406	0.255465			60	75.6624	55.5835	100.985	87.749	88.4473	39.4882	50.2203	27.191		65.6659	26.3489	9.31574				8	5.4177	11.7007	7.15355		Average	1	1.49825	1.76062	2.70086			8	35.629	46.385
SEM	0	0.357333	0.0907028	0.127732			70	89.0255	63.0937	114.557	95.1174	87.8481	46.1322	56.519	29.6718		72.7456	28.4402	10.0551				9	2.2044	12.9096	7.89264		Stdev	0	0.340251	0.741893	4.48036			9	24.07	77.4
Student's ttest					0.0127648		80	107.697	68.0873	116.259	99.901	88.7981	47.4176	59.0881	30.5188		77.2209	30.6658	10.842				10	3.313	19.4155	11.8702		SEM	0	0.170125	0.370946	2.24018			10	31.17	61.0983
							90	122.177	72.0409	119.512	92.5343	86.23	53.2083	62.423	33.2513		80.1721	31.1936	11.0286				11	3.6834	4.736	1.68062									11	32.3375	60.316
							100	137.057	77.0903	102.934	86.7705	83.751	46.5518	62.4519	29.4327		78.2549	33.4006	11.8089	Normally distributed			12		3.7505	1.33091		Timepoint / Replicate	PLD2 shRNA						12	28.883	50.978
																							13		1.7347	0.615578									13	32.3545	50.1
							PLD2 shRNA towards 10 nM fmlp																14		17.4986	6.20958		1	UN	1	3	10	Normalized to 10 min Ns shRNA		14	45.0127	96.422
							Replicates / Timepoint	1	2	3	4	5	6	7	8								15		0.7246	0.19672		2	1.04819	1.6172	1.61109	1.43159	1.53367		15	48.7345	54.416
							0	0	0	0	0	0	0	0	0		0	0	0									3	1.07721	1.53497	1.78378	1.70748	1.43199		16	46.3692	49.438
							10	-0.397083	-0.759266	-3.50228	-6.26566	-1.57152	-0.597723	-5.62431	3.08023		-1.9547	3.0622	1.08265		0.930335		Average	2.58053	6.08843	3.70014		4	1.06808	1.33771	1.44491	1.22173	1.22164		17	53.11	71.795
							20	-0.87364	-2.40449	5.86196	13.5586	15.6912	9.38936	10.2754	21.1291		9.07843	8.03381	2.84038		0.950343		Stdev	1.55246	6.17219			5	0.730049	1.13552	0.950775	0.587935	1.55375		18	44.2105	38.731
							30	1.4329	-0.354852	23.1259	31.738	35.2246	39.9093	43.6068	50.6473		28.1662	18.89	6.67861		0.960876		SEM	0.468084	1.59365				1.44071	1.92533	2.57004	1.55322	2.2737		19	35.085	53.08
							40	0.363357	0.0982442	38.9756	36.5799	50.4641	56.0268	48.2369	63.4022		36.7684	24.1255	8.52965		0.529035		Mann-Whitney test			0.03078									20	40.303	43.3314
							50	0.839035	-0.5836	35.4109	41.7078	39.0201	53.2619	32.8297	58.1429		32.5786	21.7826	7.70132		0.0443633							Average	1.07285	1.51015	1.67212	1.30039	1.60295		21	35.401	39.425
							60	1.18744	0.212325	31.2538	33.8442	26.997	48.1723	23.2692	54.3012		27.4047	19.4754	6.88559		0.00577508							Stdev	0.0148368	0.274616	0.707037	4.27783			22	37.541	67.53
							70	2.0426	1.96224	17.0584	32.6883	25.4831	40.0595	24.1778	48.9908		24.0578	16.8018	5.94035		0.00146303							SEM	0.00856603	0.137308	0.353519	2.13891			23	44.9945	27.7573
							80	2.33587	4.1069	22.924	33.08	27.498	35.8274	15.6249	34.6199		22.0021	13.3726	4.72794		0.000993436							Mann-Whitney test					0.01208		24	32.762	35.8396
							90	3.81657	7.356	14.3047	29.4912	23.4611	41.0852	22.3786	37.6761		22.4462	13.4753	4.76425		0.000824051														25	65.07	50.37
							100	4.95737	13.9008	16.0264	27.2625	20.2087	32.8372	11.4649	25.4363		19.0118	9.19193	3.24984	Normally distributed	0.00126852														26	48.16
																																			27	58.59
																																			28	31.264
																																			29	26.85
																																			30	37.012
																																			31	37.15
																																			32	36.38
																																			Average	38.3416	51.7661
																																			Shapiro test	Not normally distributed (p<0.10)	Normally distributed
																																			Mann-Whitney test		0.0003

## Sheet: 4
Figure 4B	Average tether force values for individual cells								Figure 4D	Detachment of WAVE2 from the membrane upon osmotic shock
	Control	Nonsense shRNA		Rictor shRNA		PLD2 shRNA			Nonsense shRNA																						Average	Stdev	SEM	Student's t-test
Cell number		Before 70 mOsm shock	After 70 mOsm shock	Before 70 mOsm shock	After 70 mOsm shock	Before 70 mOsm shock	After 70 mOsm shock		Time after water addition (sec)/ Replicates	1	2	3	4	5	6	7	8	9	10	11	12	13	14	15	16	17	18	19	20
1	1	35.401	73.0747	39.9535	78.18	61.0983	86.31		0	1	1	1	1	1	1	1	1	1	1	1	1	1	1	1	1	1	1	1	1
2	1	32.762	68.995	77.907	91.7333	50.978	85.93		5	0.784721	0.870032	0.854482	0.879689	0.829317	1.00671	0.465484	0.720393	0.895872	0.974078	0.752133	0.932623	0.895406	0.872077	0.673076	0.962685	0.708271	0.924204	1.02592	0.773139		0.840016	0.133003	0.0297405
3	1	58.59	82.61	48.8915	43.61	50.1	47.887		10	0.760344	0.694993	0.623515	0.708305	0.673156	1.15327	0.580349	0.757202	0.759819	0.975166	0.700905	0.845306	0.712604	0.768251	0.336179	1.08415	0.565792	0.837609	0.857181	0.602321		0.749821	0.183542	0.0410411
4	1	31.264	58.11	66.6145	72.0825	49.438	48.435		15	0.790067	0.56111	0.513859	0.523359	0.610411	0.98618	0.80399	0.745158	0.679323	0.767227	0.669475	0.744139	0.543233	0.647359	0.317279	1.0278	0.460604	0.664949	0.753957	0.503568		0.665652	0.17192	0.0384425
5	1	32.83	54.1647	64.585	88.826	38.731	48.87		20	0.78825	0.479361	0.48257	0.46898	0.562016	0.555887	0.5583	0.565118	0.576542	0.529905	0.50474	0.575135	0.426993	0.588225	0.315228	0.920238	0.496877	0.520173	0.680569	0.403153		0.549913	0.131437	0.0293902
6	1	32.3375	36.32	32.942	44.396	35.8396	60.3333		25	0.628622	0.4493	0.465896	0.427202	0.557557	0.396922	0.403498	0.52217	0.482055	0.47336	0.399903	0.468764	0.372817	0.496434	0.289084	0.610935	0.502784	0.531797	0.556241	0.403514		0.471943	0.083374	0.018643
7	1	32.3545	34.21	59.4777	52.681	54.0995	47.75		30	0.584518	0.32812	0.385679	0.376683	0.52617	0.377735	0.388572	0.522396	0.390917	0.448505	0.403446	0.395446	0.358314	0.325307	0.258097	0.484688	0.435054	0.508508	0.434734	0.350743		0.414182	0.0798665	0.0178587
8	1	46.3692	42.6067	43.895	32.34	49.7887	57.32
9	1			38.22	49.24	46.385	60.45		Rictor shRNA
10	1			32.7998	36.28	50.37	58.81		Time after water addition (sec)/ Replicates	1	2	3	4	5	6	7	8	9	10	11	12	13	14	15
11	1			31.0802	43.173				0	1	1	1	1	1	1	1	1	1	1	1	1	1	1	1
12	1			52.3067	70.44				5	0.730041	1.25746	0.892855	1.80996	0.817845	1.07682	1.37965	1.20309	0.930046	0.836528	0.92163	0.948588	1.18855	1.02723	0.723275							1.04957	0.2863	0.0739223	0.0167169
									10	0.601439	1.04964	0.747672	2.33873	0.883128	1.28582	1.95139	0.931447	1.00971	0.862298	0.86402	1.08908	1.00722	0.945414	0.531528							1.07324	0.478831	0.123634	0.0237036
Average		37.7385	56.2614	49.0561	58.5818	48.6828	60.2095		15	0.557885	0.968154	0.614838	1.43308	0.724438	1.2733	2.33946	0.782512	1.13461	0.63723	0.794298	0.694253	0.746181	0.640274	0.548878							0.92596	0.472464	0.12199	0.057927
Paired student's ttest			0.013279		0.0370078		0.0231889		20	0.518608	0.880002	0.584614	0.788933	0.318658	1.0186	1.7196	0.685397	0.967798	0.47442	0.646847	0.45884	0.59601	0.399423	0.452067							0.700654	0.350455	0.090487	0.131557
									25	0.48042	0.899032	0.544181	0.703966	0.199302	0.849384	1.14661	0.580013	0.843261	0.327105	0.50039	0.341836	0.511804	0.273501	0.356538							0.570489	0.268645	0.0693639	0.188947
									30	0.401983	0.929031	0.638045	0.789056	0.153188	0.487848	0.658741	0.509323	0.71819	0.280301	0.383214	0.232047	0.489168	0.253384	0.325778							0.483286	0.225263	0.0581627	0.272122
									PLD2 shRNA
									Time after water addition (sec)/ Replicates	1	2	3	4	5	6	7	8	9	10	11	12	13
									0	1	1	1	1	1	1	1	1	1	1	1	1	1
									5	0.848428	0.879007	0.842218	0.79309	1.09542	0.836531	1.19789	1.41885	1.17075	0.829084	1.01523	0.872759	0.916527									0.978137	0.189579	0.0525799	0.0334808
									10	0.825691	0.757351	0.908909	0.711435	1.18493	0.70908	1.01059	1.65005	1.13657	0.960089	0.789668	0.765085	0.807472									0.939763	0.263296	0.0730253	0.0348704
									15	0.537621	0.645545	0.968676	0.586219	1.03204	0.492245	0.865266	1.23385	0.804826	0.938483	0.614261	0.62037	0.6591									0.769115	0.223851	0.0620851	0.171181
									20	0.457741	0.54441	0.846586	0.538584	0.798907	0.36365	0.672283	0.775113	0.70862	0.76346	0.51273	0.487346	0.519751									0.614552	0.153224	0.0424967	0.223554
									25	0.262107	0.484655	0.742157	0.58671	0.621335	0.292269	0.560522	0.472844	0.548018	0.52582	0.433023	0.389733	0.497366									0.493582	0.130496	0.0361931	0.60143
									30	0.254135	0.462611	0.596784	0.53342	0.587196	0.290309	0.505986	0.36324	0.482193	0.430753	0.376229	0.381152	0.443202									0.439016	0.104912	0.0290974	0.475051

## Sheet: 5
Figure 5D	Wave Index quantification from microscope images										Figure 5E	Wave Index quantifications from simulated images
	Nonsense shRNA			Rictor shRNA			PLD2 shRNA				Wave Index before osmotic shock
Cell number	Before	After	Ratio	Before	After	Ratio	Before	After	Ratio		Simulation number	1	2	3	4	5	6	7	8	9	10	11	12	13	14	15	16	17	18	19	20	Average	Stdev	SEM	Shapiro test
1	0.0625	0.0505051	0.808081	0.0687023	0.0583658	0.849546	0.0833333	0.0172084	0.206501		Model I	0.210792	0.208683	0.210609	0.211326	0.207602	0.210817	0.212213	0.204892	0.207932	0.210785	0.203281	0.204011	0.208884	0.20496	0.206693	0.210302	0.205163	0.209759	0.208552	0.205387	0.208132	0.00273896	0.00061245	Not normally distributed
2	0.115385	0.0408163	0.353742	0.014652	0.0331384	2.2617	0.0179283	0.0439239	2.44998		Model II	0.0625361	0.0482389	0.0475179	0.0496024	0.04578	0.0485714	0.0571601	0.0484211	0.0545736	0.0483053	0.0545775	0.0553607	0.0551449	0.045602	0.061548	0.0551109	0.0617055	0.0508922	0.0489724	0.0660604	0.0532841	0.00607003	0.0013573	Not normally distributed
3	0.0615385	0.313725	5.09804	0.153846	0.16129	1.04839	0.0296053	0.208696	7.04928		Model III	0.266867	0.261029	0.268144	0.266927	0.261395	0.26394	0.269745	0.264554	0.265827	0.262446	0.268172	0.271616	0.267992	0.259793	0.269901	0.258794	0.27335	0.268474	0.263076	0.264695	0.265837	0.00397965	0.000889876	Normally distributed
4	0.0963855	0.133603	1.38613	0.106383	0.166667	1.56667	0.0316456	0.164134	5.18663		Model IV	0.0837629	0.0859574	0.0859676	0.0797332	0.0859809	0.0756728	0.0815197	0.0716146	0.0844729	0.0824969	0.0796059	0.0852365	0.0796505	0.0871216	0.0777121	0.077707	0.0810189	0.0923437	0.080916	0.0762393	0.0817365	0.00478859	0.00107076	Normally distributed
5	0.0313112	0.0822785	2.62777	0.0714286	0.15873	2.22222	0.036036	0.00921053	0.255592		Model IV*	0.0775972	0.0680348	0.0718149	0.0639001	0.0620141	0.0786769	0.0826967	0.0703197	0.0683756	0.0634155	0.0767802	0.0627435	0.0816634	0.0632108	0.062594	0.0733408	0.0777341	0.073836	0.0700167	0.0715627	0.0710164	0.00669456	0.00149695	Normally distributed
6	0.0574713	0.102564	1.78462	0.153846	0.0729167	0.473958	0.0639269	0.08	1.25143
7	0.162162	0.157895	0.973684	0.0434783	0.232877	5.35616	0.039666	0.0333333	0.840351		Wave Index before after shock																									Mann-Whitney test
8	0.0363636	0.0780488	2.14634	0.147368	0.75	5.08929	0.026087	0.15625	5.98958		Model I	0.209161	0.213749	0.210042	0.210656	0.207382	0.207842	0.209187	0.213326	0.209799	0.210864	0.208581	0.212117	0.212564	0.211805	0.210158	0.209324	0.211171	0.204586	0.204533	0.211233	0.209904	0.00249129	0.000557069	Not normally distributed	0.06576
9	0.109375	0.312217	2.85456	0.0969697	0.123457	1.27315	0.0657895	0.105263	1.6		Model II	0.0806641	0.0360081	0.0904226	0.0702179	0.043006	0.0878712	0.0814014	0.0475478	0.0354829	0.0890587	0.0378281	0.0635355	0.0820044	0.0641777	0.081555	0.0479105	0.0513112	0.0348435	0.0446888	0.0486607	0.0609098	0.0202978	0.00453874	Not normally distributed	0.5485
10	0.177778	0.0588235	0.330882	0.0223097	0.396694	17.7812	0.0789474	0.333333	4.22222		Model III	0.490252	0.49412	0.489936	0.496106	0.496983	0.495689	0.495368	0.492796	0.497128	0.49716	0.495156	0.489792	0.496938	0.491507	0.492383	0.493399	0.49381	0.490953	0.484925	0.489621	0.493201	0.00328312	0.000734129	Not normally distributed	<0.0001
11	0.0925926	0.310345	3.35172	0.00888889	0.0450161	5.06431	0.0274443	0.0448029	1.6325		Model IV	0.218922	0.213698	0.215011	0.219271	0.217712	0.217429	0.227465	0.216213	0.21437	0.220127	0.215551	0.217062	0.215144	0.212408	0.214779	0.210618	0.220514	0.212542	0.220473	0.223141	0.217123	0.00400806	0.000896229	Normally distributed	<0.0001
12	0.153846	0.326923	2.125	0.00660066	0.0714286	10.8214	0.108108	0.11831	1.09437		Model IV*	0.134466	0.138364	0.136029	0.134957	0.134434	0.135874	0.132256	0.134044	0.135528	0.13294	0.136035	0.135794	0.136386	0.130567	0.13349	0.141273	0.133972	0.136933	0.134611	0.13538	0.135167	0.00224956	0.000503017	Normally distributed	<0.0001
13	0.0909091	0.180645	1.9871	0.0203252	0.00892857	0.439286	0.0373832	0.11509	3.07864
14	0.0740741	0.128889	1.74	0.0516605	0.196262	3.79907
15	0.0650407	0.351351	5.40203	0.00506329	0.154088	30.4324
16	0.0630252	0.0253165	0.401688
17	0.039604	0.53125	13.4141
18	0.0403226	0.0183333	0.454667
19	0.0789474	0.19888	2.51914
20	0.0674157	0.326633	4.84506
Average	0.0838024	0.186452		0.0647682	0.175324		0.0496847	0.109966
Stdev	0.0419763	0.141381		0.0551014	0.186421		0.0275236	0.0908152
SEM	0.0093862	0.0316138		0.0142271	0.0481338		0.00763367	0.0251876
Mann Whitney test to each one before			0.03156			0.00544			0.02088

## Sheet: 6
Figure 6B	WAVE on the membrane upon competition
WAVE on the membrane_Zone 1 of competition
Simulation number	1	2	3	4	5	6	7	8	9	10	11	12	13	14	15	16	17	18	19	20	Average	Stdev	SEM
Model I	0.0868351	0.0864813	0.0851655	0.086454	0.0865416	0.0864988	0.0858087	0.0867527	0.0864887	0.0862379	0.0860008	0.0859812	0.0860927	0.085967	0.0864265	0.0865432	0.0864123	0.0854265	0.0866095	0.0859867	0.0862355	0.000430424	9.62456e-05
Model II	0.191374	0.208142	0.20167	0.210872	0.202587	0.203843	0.200883	0.201069	0.206653	0.203316	0.203106	0.210449	0.20635	0.208985	0.215486	0.194696	0.20202	0.207709	0.203773	0.206481	0.204473	0.0054662	0.00122228
Model III	0.0728868	0.0744185	0.0738926	0.0737167	0.072806	0.0743192	0.0745173	0.0739863	0.0735851	0.0739589	0.0736199	0.0736004	0.0734668	0.0739148	0.0744007	0.0738048	0.0739486	0.0735691	0.0734651	0.074201	0.0738039	0.000459725	0.000102798
Model IV	0.154986	0.150209	0.154925	0.152646	0.151759	0.154897	0.152766	0.15428	0.150725	0.15426	0.154722	0.152475	0.154682	0.152744	0.153962	0.154443	0.154404	0.154092	0.152402	0.154553	0.153497	0.00143837	0.00032163
Model IV*	0.168975	0.168718	0.16831	0.165269	0.169615	0.168535	0.169698	0.167309	0.165655	0.170006	0.169861	0.170174	0.168479	0.164227	0.170726	0.169877	0.17129	0.166035	0.171459	0.166024	0.168512	0.002099	0.000469351
WAVE on the membrane_Zone 2 of competition																					Average	SDEV	SEM	Student's ttest
Model I	0.0857005	0.0861494	0.0864222	0.0861862	0.0854661	0.0868481	0.0859485	0.0859418	0.0858113	0.0864169	0.08646	0.0860898	0.085741	0.0867496	0.0860451	0.0868533	0.0860788	0.0867049	0.0861034	0.0865611	0.0862139	0.000399806	8.93993e-05	0.870156
Model II	0.273245	0.255144	0.265535	0.266496	0.265981	0.269388	0.267889	0.263164	0.267327	0.247749	0.2569	0.263208	0.268806	0.266138	0.268952	0.267721	0.264655	0.256306	0.271073	0.258708	0.264219	0.00628368	0.00140507	9.31055e-29
Model III	0.0364148	0.0370448	0.0368329	0.037136	0.0369804	0.036896	0.0375805	0.0364606	0.0362282	0.0357517	0.0368085	0.0366751	0.0361516	0.0375411	0.0370566	0.0367136	0.0367721	0.0367786	0.0363465	0.0370584	0.0367614	0.000448214	0.000100224	3.25568e-63
Model IV	0.0704524	0.0708145	0.0708381	0.0710142	0.0708864	0.0702127	0.0717417	0.0705655	0.0709982	0.0696587	0.0712218	0.0712787	0.0701084	0.0714274	0.071105	0.0711947	0.0696943	0.0705845	0.0701762	0.0715643	0.0707769	0.00058776	0.000131427	9.96502e-44
Model IV*	0.0905729	0.0906124	0.0930083	0.0912061	0.090484	0.0903648	0.092099	0.092583	0.0924848	0.0913078	0.0914326	0.0911816	0.0917942	0.091902	0.0898781	0.0916951	0.0919266	0.0909703	0.0916499	0.09101	0.0914082	0.000809389	0.000180985	4.31174e-38
Figure 6C	Actin polymer upon competition
Actin_Zone 1 of competition
Simulation number	1	2	3	4	5	6	7	8	9	10	11	12	13	14	15	16	17	18	19	20	Average	Stdev	SEM
Model I	0.61405	0.60643	0.601735	0.609624	0.605738	0.609554	0.605693	0.610151	0.607925	0.603105	0.60397	0.605083	0.604852	0.604868	0.608589	0.608614	0.603339	0.600859	0.609702	0.607203	0.606554	0.00326089	0.000729156
Model II	0.645548	0.687945	0.673737	0.695925	0.673595	0.680389	0.670804	0.670273	0.689895	0.676947	0.675188	0.696361	0.686136	0.692238	0.712475	0.651484	0.67384	0.690755	0.676134	0.68538	0.680253	0.0152399	0.00340774
Model III	0.571417	0.578654	0.573802	0.575425	0.567839	0.576561	0.571995	0.574636	0.579189	0.578015	0.572962	0.573882	0.573554	0.573524	0.579504	0.574928	0.576149	0.572748	0.574081	0.578208	0.574854	0.00294144	0.000657726
Model IV	0.637998	0.618637	0.646241	0.635177	0.627234	0.642618	0.63396	0.634908	0.612855	0.6399	0.631548	0.635401	0.650312	0.638973	0.6441	0.643908	0.640828	0.65133	0.637048	0.645133	0.637405	0.00960597	0.00214796
Model IV*	0.647156	0.652081	0.652574	0.631151	0.655058	0.646648	0.652441	0.6459	0.631662	0.660461	0.648775	0.659877	0.644575	0.629246	0.6636	0.66225	0.658065	0.634432	0.669088	0.639084	0.649206	0.0115899	0.00259158
Actin_Zone 2 of competition																								Student's ttest
Model I	0.603338	0.606358	0.607927	0.604363	0.600049	0.613479	0.605355	0.605799	0.599985	0.609687	0.606731	0.606649	0.602794	0.608924	0.606017	0.610495	0.605856	0.611087	0.608256	0.604518	0.606383	0.00344458	0.000770231	0.872998
Model II	0.621934	0.601659	0.608799	0.601258	0.606917	0.619589	0.621451	0.616229	0.603136	0.620012	0.605885	0.594569	0.604945	0.597908	0.602149	0.606552	0.59224	0.592649	0.621688	0.591014	0.606529	0.0104669	0.00234047	1.01066e-18
Model III	0.412337	0.416508	0.4098	0.421364	0.412594	0.417995	0.421641	0.417665	0.417024	0.407335	0.4156	0.411414	0.414129	0.415879	0.419336	0.418903	0.41523	0.409498	0.410598	0.41711	0.415098	0.00402927	0.000900972	8.78799e-50
Model IV	0.509998	0.496765	0.500297	0.508833	0.505283	0.497046	0.509489	0.510175	0.507321	0.500229	0.503036	0.496321	0.507112	0.50421	0.496748	0.500589	0.498136	0.501065	0.501414	0.504688	0.502938	0.00475915	0.00106418	3.79245e-30
Model IV*	0.523545	0.520386	0.531584	0.511942	0.510099	0.523355	0.534363	0.522441	0.520846	0.524209	0.529627	0.516751	0.52955	0.523179	0.527937	0.525992	0.53007	0.519465	0.527279	0.523594	0.523811	0.00620854	0.00138827	9.02161e-28

## Sheet: S1
Figure S1C	mTORC2 activation upon 10mM fmlp									Figure S1D	Transwell assays basal vs towards 10 nM fmlp																Figure S1E	Transwell assays basal vs towards 10 nM fmlp
	Nonsense shRNA		Rictor shRNA			PLD2 shRNA				Nonsense shRNA towards 10 nM fmlp																	Nonsense shRNA towards 10 nM fmlp
Replicates / Timepoint	UN	3 min	UN	3 min	Normalized 5 min	UN	3 min			Replicates / Timepoint	1	2	3	4	5	6	7		Average	Stdev	SEM	Shapiro test					Replicates / Timepoint	1	2	3	4	5	6	7	8		Average	Stdev	SEM	Shapiro test
1	1	2.17513	0.773847	1.47777	0.679397	0.59261	1.95814	0.900243		0	0	0	0	0	0	0	0		0	0	0						0	0	0	0	0	0	0	0	0		0	0	0
2	1	2.64401	0.860584	0.943066	0.35668	0.966423	1.37445	0.519837		10	0.267835	2.29351	0.0832421	-3.26122	-6.49221	-4.07173	3.60909		-1.08164	3.64093	1.37614						10	0.267835	2.29351	-3.26122	-6.49221	-5.28206	-4.07173	3.60909	-3.9092		-2.10575	3.69226	1.30541
3	1	2.61111	1.06456	1.4158	0.54222					20	8.02424	16.1519	11.3148	14.7166	10.2821	4.92343	7.20191		10.3736	4.05026	1.53086						20	8.02424	16.1519	14.7166	10.2821	7.18206	4.92343	7.20191	2.47226		8.86931	4.66072	1.64781
4	1	1.34684	0.690176	1.09741	0.814798	0.720226	1.08483	0.805461		30	22.1789	34.952	37.0071	40.8768	31.4893	14.7562	21.0369		28.8996	9.65703	3.65001						30	22.1789	34.952	40.8768	31.4893	43.8594	14.7562	21.0369	13.0302		27.7725	11.7065	4.13886
5	1	1.40844	0.971371	1.27518	0.905385	0.736861	1.08221	0.768378		40	38.0749	39.7906	55.3113	72.2855	55.6874	24.589	33.2482		45.5696	16.292	6.15781						40	38.0749	39.7906	72.2855	55.6874	61.1021	24.589	33.2482	24.0358		43.6017	17.6136	6.22733
6	1	1.82266	1.04828	1.67389	0.918378	0.950739	1.5064	0.826486		50	59.304	47.8566	78.4047	87.1582	81.3609	36.6823	44.0561		62.1175	20.1952	7.63306						50	59.304	47.8566	87.1582	81.3609	79.6304	36.6823	44.0561	23.7568		57.4757	23.2615	8.22417
										60	75.6624	55.5835	100.194	100.985	87.749	39.4882	50.2203		72.8403	24.8073	9.37626						60	75.6624	55.5835	100.985	87.749	88.4473	39.4882	50.2203	27.191		65.6659	26.3489	9.31574
Average	1	2.00136	0.901469	1.31385	0.70281	0.793372	1.40121	0.764081		70	89.0255	63.0937	112.304	114.557	95.1174	46.1322	56.519		82.3927	27.3614	10.3416						70	89.0255	63.0937	114.557	95.1174	87.8481	46.1322	56.519	29.6718		72.7456	28.4402	10.0551
Stdev	0	0.570415	0.15208	0.265601		0.160904	0.361873			80	107.697	68.0873	123.038	116.259	99.901	47.4176	59.0881		88.7841	30.0858	11.3714						80	107.697	68.0873	116.259	99.901	88.7981	47.4176	59.0881	30.5188		77.2209	30.6658	10.842
SEM	0	0.232871	0.0620865	0.108431		0.0719585	0.161835			90	122.177	72.0409	132.022	119.512	92.5343	53.2083	62.423		93.4167	31.7109	11.9856						90	122.177	72.0409	119.512	92.5343	86.23	53.2083	62.423	33.2513		80.1721	31.1936	11.0286
Mann-whitney test					0.00512			0.01208		100	137.057	77.0903	142.501	102.934	86.7705	46.5518	62.4519		93.6223	36.2166	13.6886	Normally distributed					100	137.057	77.0903	102.934	86.7705	83.751	46.5518	62.4519	29.4327		78.2549	33.4006	11.8089	Normally distributed
										Rictor shRNA towards 10 nM fmlp																	PLD2 shRNA towards 10 nM fmlp
										Replicates / Timepoint	1	2	3	4	5	6	7						Students t-test to Nonsense towards 10 nM fmlp				Replicates / Timepoint	1	2	3	4	5	6	7	8						Students t-test to Nonsense towards 10 nM fmlp
										0	0	0	0	0	0	0	0		0	0	0						0	0	0	0	0	0	0	0	0		0	0	0
										10	1.40994	-0.610595	-2.05578	-5.09004	-1.75237	-3.77171	-5.05411		-2.41781	2.39498	0.905216		0.435474				10	-0.397083	-0.759266	-3.50228	-6.26566	-1.57152	-0.597723	-5.62431	3.08023		-1.9547	3.0622	1.08265		0.930335
										20	4.92058	-1.22858	-2.96087	4.59902	12.815	1.41747	2.09283		3.09364	5.15201	1.94728		0.0130498				20	-0.87364	-2.40449	5.86196	13.5586	15.6912	9.38936	10.2754	21.1291		9.07843	8.03381	2.84038		0.950343
										30	15.2097	2.22748	-0.363856	16.3861	32.2352	7.72617	5.03583		11.2081	11.1785	4.22506		0.0082842				30	1.4329	-0.354852	23.1259	31.738	35.2246	39.9093	43.6068	50.6473		28.1662	18.89	6.67861		0.960876
										40	11.2858	6.26457	1.16661	21.4723	28.6068	7.26771	1.61055		11.0963	10.3352	3.90633		0.000773886				40	0.363357	0.0982442	38.9756	36.5799	50.4641	56.0268	48.2369	63.4022		36.7684	24.1255	8.52965		0.529035
										50	12.0317	8.43178	-0.584443	16.4639	31.6039	7.45205	1.74244		11.0202	10.7589	4.06648		0.000212333				50	0.839035	-0.5836	35.4109	41.7078	39.0201	53.2619	32.8297	58.1429		32.5786	21.7826	7.70132		0.0443633
										60	9.50402	13.8407	-0.749883	7.47883	21.0629	3.79475	-3.13766		7.3991	8.39694	3.17375		0.000242661				60	1.18744	0.212325	31.2538	33.8442	26.997	48.1723	23.2692	54.3012		27.4047	19.4754	6.88559		0.00577508
										70	12.2307	23.3322	1.07565	8.44429	22.3434	5.00008	-3.27433		9.87885	10.151	3.8367		0.000215665				70	2.0426	1.96224	17.0584	32.6883	25.4831	40.0595	24.1778	48.9908		24.0578	16.8018	5.94035		0.00146303
										80	10.1152	31.6424	2.89947	7.89715	17.562	1.9085	-1.40317		10.0888	11.3716	4.29805		0.000230862				80	2.33587	4.1069	22.924	33.08	27.498	35.8274	15.6249	34.6199		22.0021	13.3726	4.72794		0.000993436
										90	31.2938	15.0983	3.75567	2.8543	18.6244	4.11416	-4.70054		10.1486	12.2096	4.6148		0.000220905				90	3.81657	7.356	14.3047	29.4912	23.4611	41.0852	22.3786	37.6761		22.4462	13.4753	4.76425		0.000824051
										100	36.8142	14.6395	5.97519	9.88547	17.7737	0.723037	-3.45469		11.7652	13.3069	5.02955	Normally distributed	0.00060557				100	4.95737	13.9008	16.0264	27.2625	20.2087	32.8372	11.4649	25.4363		19.0118	9.19193	3.24984	Normally distributed	0.00126852
										Nonsense shRNA basal migration																	Nonsense shRNA basal migration
										Replicates / Timepoint	1	2	3	4	5	6								Students t-test to Nonsense towards 10 nM fmlp			Replicates / Timepoint	1	2	3	4	5	6									Students t-test to Nonsense towards 10 nM fmlp
										0	0	0	0	0	0	0			0	0	0						0	0	0	0	0	0	0				0	0	0
										10	-2.8092	-6.2013	-6.31263	-5.97792	-3.24348	-8.6987			-5.54054	2.18791	0.89321			0.24668			10	-2.8092	-6.2013	-6.31263	-5.97792	-3.24348	-8.6987				-5.54054	2.18791	0.89321			0.352374
										20	0.0627967	-0.602557	-1.23366	1.10274	-2.30661	-1.37131			-0.724766	1.19618	0.488337			0.0231078			20	0.0627967	-0.602557	-1.23366	1.10274	-2.30661	-1.37131				-0.724766	1.19618	0.488337			0.0307958
										30	1.16393	2.08777	20.6566	13.4242	6.26817	2.24566			7.64106	7.83117	3.19706			0.00486903			30	1.16393	2.08777	20.6566	13.4242	6.26817	2.24566				7.64106	7.83117	3.19706			0.00448488
										40	1.81205	3.47368	20.0289	19.8627	3.90452	6.41975			9.25026	8.41531	3.43553			0.00115014			40	1.81205	3.47368	20.0289	19.8627	3.90452	6.41975				9.25026	8.41531	3.43553			0.00114505
										50	0.662433	2.78263	25.5543	21.7056	3.84982	7.98406			10.4231	10.5741	4.31684			0.000451419			50	0.662433	2.78263	25.5543	21.7056	3.84982	7.98406				10.4231	10.5741	4.31684			0.000453682
										60	0.955971	2.23936	18.5552	25.1733	3.88654	7.16362			9.66233	9.90129	4.04218			0.000391195			60	0.955971	2.23936	18.5552	25.1733	3.88654	7.16362				9.66233	9.90129	4.04218			0.000365075
										70	1.96714	3.23651	24.7738	23.5838	7.01672	8.25207			11.4717	10.1195	4.13125			0.000382482			70	1.96714	3.23651	24.7738	23.5838	7.01672	8.25207				11.4717	10.1195	4.13125			0.000394911
										80	0.943996	4.76671	24.2921	23.2498	9.66401	9.69214			12.1015	9.62217	3.92824			0.000494619			80	0.943996	4.76671	24.2921	23.2498	9.66401	9.69214				12.1015	9.62217	3.92824			0.000572899
										90	2.31355	3.15911	27.3452	21.2944	10.5774	12.9239			12.9356	9.91439	4.04753			0.000708124			90	2.31355	3.15911	27.3452	21.2944	10.5774	12.9239				12.9356	9.91439	4.04753			0.000980311
										100	2.54984	4.5792	30.2456	20.7976	10.4766	8.65448			12.8839	10.616	4.33396	Normally distributed		0.00182085			100	2.54984	4.5792	30.2456	20.7976	10.4766	8.65448				12.8839	10.616	4.33396	Normally distributed		0.00266767
										Rictor shRNA basal migration																	PLD2 shRNA basal migration
										Replicates / Timepoint	1	2	3	4	5	6							Students t-test to Nonsense basal migration	Students t-test to Rictor towards 10 nM fmlp	Students t-test to Nonsense towards 10 nM fmlp		Replicates / Timepoint	1	2	3	4	5	6								Students t-test to Nonsense basal migration	Students t-test to Rictor towards 10 nM fmlp	Students t-test to Nonsense towards 10 nM fmlp
										0	0	0	0	0	0	0			0	0	0						0	0	0	0	0	0	0				0	0	0		#DIV/0!	#DIV/0!
										10	-3.42764	-2.89437	-5.78512	-0.757576	-3.9775	-2.8413			-3.28058	1.64242	0.670516		0.540093	0.847401	0.186212		10	-1.40416	-1.45871	-4.77223	-5.85596	-4.73373	-4.55051				-3.79588	1.88833	0.770906		0.641699	0.658104	0.288941
										20	-5.14971	-2.67491	-0.433629	4.51612	-3.49441	-6.3381			-2.26244	3.89689	1.5909		0.777921	0.347683	0.000142355		20	-1.41442	0.634922	1.69407	-1.65923	-0.895083	-3.99784				-0.939597	1.97552	0.806504		0.966419	0.0677797	0.00033011
										30	-1.36276	-2.72381	14.209	8.18794	-2.32008	0.947894			2.82303	6.8801	2.80879		0.516819	0.296394	0.000161932		30	3.66378	4.51747	14.0175	9.96738	3.64191	-2.10555				5.61709	5.62241	2.29534		0.769187	0.0176304	0.000746143
										40	-2.95975	-5.39304	19.6255	9.5781	-3.77251	-0.228829			2.80826	9.81543	4.00713		0.514431	0.42721	0.000167928		40	2.77078	3.59662	15.881	14.2951	8.11282	12.0145				9.44514	5.51491	2.25145		0.981619	0.0213959	0.000654593
										50	-1.95857	-3.55727	15.4563	6.15243	-2.03801	-4.10065			1.65904	7.71615	3.15011		0.467253	0.457009	8.52843e-05		50	5.14067	2.98838	22.2956	13.1993	10.4001	7.7689				10.2988	6.91081	2.82133		0.990869	0.0677308	0.000493648
										60	-2.65615	-3.31053	8.95699	4.10035	-6.45728	-4.63697			-0.667264	5.92591	2.41924		0.472977	0.609959	0.00014841		60	4.44944	4.67701	16.1045	13.8001	6.195	6.89785				8.68731	4.9922	2.03806		0.940469	0.169198	0.000393377
										70	-5.06613	-0.193867	10.8305	5.85782	-8.54058	-6.46761			-0.596639	7.61516	3.10888		0.468535	0.5626	0.000112283		70	5.2697	6.49468	16.7064	10.8613	9.4254	6.95492				9.2854	4.1694	1.70215		0.884472	0.345663	0.000348533
										80	-2.91938	-4.18833	10.9338	10.3484	-6.79178	-3.6716			0.61853	7.87423	3.21464		0.538238	0.656001	0.000147669		80	5.11251	7.25658	19.1298	12.6479	3.91974	6.99246				9.17649	5.7223	2.33612		0.865962	0.490258	0.000334916
										90	-3.18829	-5.17756	8.79119	7.04265	-3.88215	-2.21122			0.229102	6.05809	2.4732		0.542572	0.682109	0.000179927		90	4.35911	8.50648	16.1165	12.726	11.3012	3.6374				9.4411	4.8825	1.99327		0.857928	0.545644	0.000309021
										100	-2.4981	-3.9666	11.0614	7.64718	-6.90222	-7.48463			-0.357168	7.81924	3.19219	Normally distributed	0.571901	0.647528	0.000351776		100	5.28231	11.1321	15.0376	11.0679	5.58225	3.52777				8.60499	4.46734	1.82379	Normally distributed	0.845924	0.702073	0.000543064

## Sheet: S2
Figure S2A	Calibration of FN amount on surfaces						Figure S2B	Number on cells (both in DIC and histon channel) adherent to surface			Figure S2C	Migration of cells on different adhesive substrates				Figure S2D	Average tether force values for individual cells
Image number	FN + 0% BSA	FN + 0.1% BSA	FN + 1% BSA	FN + 5% BSA	FN + 10% BSA		Image number	FN + 0% BSA	FN + 5% BSA		Calibration	3.472	pixels/um			Cell number	FN + 0% BSA	FN + 5% BSA
1	551.276	418.122	336.999	112.909	122.674		1	4	0		Timeframe	10	sec			1	39.7823	50.12
2	582.079	537.222	333.334	135.929	130.467		2	8	2							2	35.9115	34.945
3	582.691	535.533	347.028	171.316	135.815		3	8	13			FN + 5% BSA				3	29.303	37.956
4	565.767	505.447	341.018	164.577	134.576		4	6	20		Cell number	Distance in pixels	um/timepoint	um/min		4	36.8	44.7435
5	542.612	473.104	348.257	151.249	134.824		5	8	13		1	3.80577	1.09613	0.121792		5	35.047	32.122
6	557.612	462.554	347.608	153.191	139.024		6	8	4		2	2.82012	0.812248	0.0902498		6	37.107	45.204
7	565.457	542.301	330.817	171.144	141.873		7	11	11		3	4.17078	1.20126	0.133473		7	33.0203	32.067
8	579.266	502.575	372.885	166.188	140.382		8	13	21		4	3.48134	1.00269	0.11141		8	32.356	58.422
9	547.756	423.651	300.58	170.513	138.673		9	14	20		5	3.28767	0.94691	0.105212		9	40.985	35.099
10	549.343	434.478	343.835	173.413	138.838		10	11	9		6	4.56494	1.31479	0.146087		10	44.892	24.699
11	554.068	536.052	344.862	175.371	146.443		11	8	2		7	5.62137	1.61906	0.179895		11	34.5573	39.8187
12	582.769	516.042	339.39	179.639	140.411		12	10	4		8	2.75751	0.794213	0.0882459		12	35.419	40.047
13	547.594	409.31		185.167	135.806		13	14	16		9	4.12715	1.18869	0.173955		13	47.395	45.831
14	543.957	393.118		182.941	139.07		14	20	15							14	56.616	23.2056
15	572.084	533.123			142.056		15	15	10		Average			0.127814		15	34.0788	38.942
16		434.066			135.209		16	16	1		Shapiro test			Normally distributed		16	42.468	42.249
Scope background	106.338						17	19	7							17	33.843	35.7476
							18	12	11							18		28.468
Background substracted							19	20	11			FN + 0% BSA				19		35.7166
1	444.938	311.784	230.661	6.571	16.336		20	20	10		Cell number	Distance in pixels	um/timepoint	um/min		20		30.9172
2	475.741	430.884	226.996	29.591	24.129		21	21	4		1	3.87486	1.11603	0.131298		21		29.2795
3	476.353	429.195	240.69	64.978	29.477		22	20	3		2	3.17523	0.914523	0.107591
4	459.429	399.109	234.68	58.239	28.238		23	14	9		3	3.12911	0.90124	0.106028		Average	38.2107	37.4095
5	436.274	366.766	241.919	44.911	28.486		24	15	8		4	2.02204	0.582385	0.0685159		Shapiro test	Not normally distributed (p<0.05)	Normally distributed
6	451.274	356.216	241.27	46.853	32.686		25	13	5		5	2.24317	0.646075	0.0760088		Mann Whitney test		0.3859
7	459.119	435.963	224.479	64.806	35.535						6	2.15638	0.621077	0.0730679
8	472.928	396.237	266.547	59.85	34.044		N cells	328	229		7	1.54813	0.445891	0.0524577
9	441.418	317.313	194.242	64.175	32.335		Average	13.12	9.16		8	2.28718	0.65875	0.0775
10	443.005	328.14	237.497	67.075	32.5		Shapiro test	Normally distributed	Normally distributed		9	2.21033	0.636615	0.0748958
11	447.73	429.714	238.524	69.033	40.105		Student's t-test		0.0152116
12	476.431	409.704	233.052	73.301	34.073						Average			0.0852626
13	441.256	302.972		78.829	29.468						Shapiro test			Normally distributed
14	437.619	286.78		76.603	32.732						Student's t-test			0.00791435
15	465.746	426.785			35.718
16		327.728			28.871
Average	455.284	372.206	234.213	57.4868	30.9208
Stdev	15.0135	53.3602	16.4723	19.8041	5.41358
% Average	100	81.7524	51.4433	12.6266	6.79154
% Stdev	3.29762	11.7202	3.61802	4.34984	1.18905

## Sheet: S3
Figure S3	Average tether force values for individual cells
Cell count	Ns shRNA	PLD2 shRNA	Control cells (with DMSO)	PLD2 inhibitor (VU hydrochloride)
1	38.95	52.874	45.4633	43.63
2	27.0437	54.0995	41.101	56.6414
3	24.85	49.7887	50.575	45.8133
4	35.5967	67.38	49.27	66.3755
5	44.955	25.0455	27.33	65.0995
6	34.264	35.883	37.4882	51.9073
7	32.83	34.67	40.642	52.6266
8	35.629	46.385	38.335	47.981
9	24.07	77.4	46.16	53.06
10	31.17	61.0983	37.715	56.2738
11	32.3375	60.316	43.1	52.8167
12	28.883	50.978	34.518	50.837
13	32.3545	50.1	36.188	60.6638
14	45.0127	96.422	42.035	41.1085
15	48.7345	54.416	31.1265	41.876
16	46.3692	49.438	38.73	56.8968
17	53.11	71.795	26.04	55.2957
18	44.2105	38.731	20.07	53.9453
19	35.085	53.08	13.8938	56.5005
20	40.303	43.3314		51.2432
21	35.401	39.425
22	37.541	67.53
23	44.9945	27.7573
24	32.762	35.8396
25	65.07	50.37
26	48.16
27	58.59
28	31.264
29	26.85
30	37.012
31	37.15
32	36.38
Average	38.3416	51.7661	36.8306	53.0296
Shapiro test	Not normally distributed (p<0.01)	Normally distributed	Normally distributed	Normally distributed
Mann Whitney test		0.0003	0.8259
Student's ttest				9.1972e-07

## Sheet: S5
Figure S5C	Polymerized actin vs. tension							Figure S5E	Phalloidin stainings upon 10 nM fmlp														Figure S5F	Average tether force values for individual cells					Figure S5G	Estimation of the Hill coefficient
	Tether force (pN)	Tension (mN/m)	Stdev (pN)	Stdev tension (mN/m)	Phalloidin at 10 min (average of each condition/corresponding wt)	SEM Phalloidin		Lat B																Nonsense shRNA	Control cells (with DMSO)	LatB	CK666			Tether force (pN)	Tension (mN/m)	Stdev (pN)	Stdev tension (mN/m)	mTORC2 activity	SEM of mTORC2 activity
PLD2 shRNA	51.7661	0.125701	16.1322	0.0122076	1.60295	0.177729		Biological replicate		1	2	3	4	5			Average	Stdev	SEM	Shapiro test	Student's t-test		1	38.95	45.4633	20.36	30.2817		Lat B	11.3064	0.00599641	4.73726	0.00105269	1.11834	0.0136441
Rictor shRNA	46.7504	0.102522	17.7759	0.0148221	1.86618	0.35907		wt	UN	1	1	1	1	1			1	0	0				2	27.0437	41.101	15.53	27.01		CK666	23.1724	0.0251878	5.45191	0.00139426	0.867064	0.0803875
Ns shRNA	38.3416	0.0689585	9.52209	0.00425315	1				3 min	3.46281	3.05218	2.82616	2.78022	2.18877			2.86203	0.463238	0.207166	Normally distributed			3	24.85	50.575	12.3	19.858		Control cells (with DMSO)	36.8306	0.0636302	9.61325	0.00433498	1
Control cells (DMSO)	36.8306	0.0636302	9.61325	0.00433498	1				10 min	1.79886	1.2515	2.4921	1.35479	1.46834			1.67312	0.501889	0.224452	Normally distributed			4	35.5967	49.27	15.9357	21.63		wt + before 70mOsm shock	36.9486	0.0640387	10.2594	0.00493731	1
100 uM CK666	23.1724	0.0251878	5.45191	0.00139426	0.687508	0.0545815																	5	44.955	27.33	4.951	23.5215		wt + before 40% Stretch	39.5506	0.0733759	12.9229	0.00783365	1
50 nM LatB	11.3064	0.00599641	4.73726	0.00105269	0.652554	0.104033		wt + Lat B 50 nM	UN	0.495793	0.53935	0.785315	0.594192	0.874552			0.65784	0.163985	0.0733363	Normally distributed	0.0095494		6	34.264	37.4882	5.764	34.006		wt + after 140 mOsm shock	42.6962	0.0855118	11.208	0.00589251	1.04938	0.101335
									3 min	1.06298	1.27973	1.33844	1.25667	1.91876			1.37131	0.323024	0.144461	Normally distributed	0.000553576		7	32.83	40.642	11.123	22.026		wt +after 70mOsm shock	54.3859	0.138745	16.1496	0.012234	1.76806	0.258188
B=	2.7e-19								10 min	0.786645	0.882806	1.1804	0.849294	1.49701			1.03923	0.297422	0.133011	Normally distributed	0.0480786		8	35.629	38.335	8.9662	16.465		wt + after 40% Stretch	59.5341	0.166256	17.4947	0.0143569	2.02654	0.225934
																							9	24.07	46.16	10.67	22.9393
								CK666															10	31.17	37.715	12.367	16.073		B=	2.7e-19
								Biological replicate		1	2	3	4	5	6								11	32.3375	43.1	6.403	21.0863
								wt	UN	1	1	1	1	1	1		1	0	0				12	28.883	34.518
									3 min	1.95038	3.46281	2.70488	2.6613	2.78022	2.18877		2.62473	0.525192	0.214409	Normally distributed			13	32.3545	36.188
									10 min	0.844457	1.79886	1.05609	1.52302	1.35479	1.46834		1.34093	0.342608	0.139869	Normally distributed			14	45.0127	42.035
																							15	48.7345	31.1265
								wt + CK666 100 uM	UN	0.525537	1.00977	0.665265	0.700436	0.805338	1.07766		0.797334	0.211887	0.0865026	Normally distributed	0.0661423		16	46.3692	38.73
									3 min	0.794544	2.68743	1.64051	1.5123	2.50628	2.1589		1.88333	0.706068	0.288251	Normally distributed	0.06827		17	53.11	26.04
									10 min	0.768137	1.29099	0.690801	0.884325	0.718995	1.07527		0.904752	0.235634	0.096197	Normally distributed	0.0305703		18	44.2105	20.07
																							19	35.085	13.8938
																							20	40.303
																							21	35.401
																							22	37.541
																							23	44.9945
																							24	32.762
																							25	65.07
																							26	48.16
																							27	58.59
																							28	31.264
																							29	26.85
																							30	37.012
																							31	37.15
																							32	36.38
																							Average	38.3416	36.8306	11.3064	23.1724
																							Shapiro test	Not normally distributed (p<0.1)	Normally distributed	Normally distributed	Normally distributed
																							Student's t-test			2.15116e-10	3.04828e-05
																							Mann-whitney test		0.8259

[truncated: 1 more sheets: S8]
